# Supplementary material for: RMI2 is a novel prognostic and predictive biomarker for breast cancer
Source: Cancer Med. 2022 Dec 19;12(7):8331–50. doi: 10.1002/cam4.5533 (PMC10134310; doi:10.1002/cam4.5533)
Supplement: Supplementary file 1 — Data S1. [file CAM4-12-8331-s001.zip]

Archive with 5 entries (5 files):
- CAM4_5533_LijiezhangFigureS1.tif
- CAM4_5533_LijiezhangFigureS2.tif
- CAM4_5533_LijiezhangFigureS3.tif
- CAM4_5533_LijiezhangTableS1-3.docx
- CAM4_5533_LijiezhangTableS4.xlsx
