# Supplementary material for: RMI2 is a novel prognostic and predictive biomarker for breast cancer
Source: Cancer Med. 2022 Dec 19;12(7):8331–50. doi: 10.1002/cam4.5533 (PMC10134310; doi:10.1002/cam4.5533)
Supplement: Supplementary file 1 — Data S1. [file CAM4-12-8331-s001.zip › CAM4_5533_LijiezhangTableS4.xlsx]

## Sheet: Tumor tissues
Medical record number	Tumor	IHC score	pathologic TNM stage
493088	Tumor	4.4	I
494321	Tumor	6	I
495803	Tumor	3.8	I
495894	Tumor	1.2	I
496616	Tumor	3.4	I
497755	Tumor	6.2	I
499238	Tumor	7.8	I
499753	Tumor	6.4	I
500072	Tumor	9	I
502031	Tumor	4.4	I
502476	Tumor	6	I
502586	Tumor	7.2	I
502650	Tumor	3.6	I
503700	Tumor	7.2	I
503801	Tumor	0.2	I
504022	Tumor	1.6	I
504486	Tumor	3.4	I
505011	Tumor	10.2	I
505096	Tumor	4.4	I
505425	Tumor	4	I
505566	Tumor	3.4	I
505844	Tumor	5.6	I
506523	Tumor	4.8	I
506558	Tumor	2.4	I
506683	Tumor	2	I
507838	Tumor	3.2	I
509465	Tumor	1	I
509729	Tumor	5.6	I
510037	Tumor	1.4	I
510958	Tumor	6	I
511254	Tumor	4.4	I
511762	Tumor	3.4	I
511988	Tumor	2.4	I
512025	Tumor	3.4	I
512272	Tumor	8.8	I
513526	Tumor	3.6	I
513892	Tumor	3.2	I
515289	Tumor	4.8	I
516253	Tumor	4.6	I
516293	Tumor	2.4	I
518441	Tumor	0	I
518660	Tumor	3.6	I
518828	Tumor	6.6	I
519584	Tumor	4	I
519745	Tumor	5.6	I
522277	Tumor	2	I
524395	Tumor	4.8	I
525698	Tumor	4	I
526342	Tumor	4.4	I
528339	Tumor	3.4	I
532985	Tumor	4.4	I
535597	Tumor	4	I
539440	Tumor	3.8	I
539643	Tumor	3.4	I
539647	Tumor	4.2	I
484790	Tumor	2.4	II
492569	Tumor	7.8	II
494352	Tumor	6	II
494731	Tumor	4	II
494761	Tumor	4	II
494958	Tumor	4	II
495130	Tumor	4.4	II
496093	Tumor	5.6	II
496131	Tumor	3.2	II
496133	Tumor	4.8	II
496244	Tumor	7.2	II
496510	Tumor	7.8	II
497754	Tumor	5.6	II
498464	Tumor	2.8	II
498467	Tumor	6.6	II
498731	Tumor	4.8	II
498732	Tumor	4.2	II
498767	Tumor	3.6	II
499856	Tumor	0.4	II
499877	Tumor	4.4	II
500149	Tumor	5.2	II
500277	Tumor	4.4	II
500392	Tumor	2.4	II
500491	Tumor	5.2	II
500942	Tumor	3.4	II
501058	Tumor	6	II
501116	Tumor	1.8	II
501388	Tumor	4.8	II
501650	Tumor	3.2	II
501849	Tumor	5.6	II
501997	Tumor	4.4	II
502424	Tumor	7.8	II
502622	Tumor	6	II
502683	Tumor	0	II
502722	Tumor	5.6	II
502725	Tumor	7.2	II
502780	Tumor	3.8	II
503385	Tumor	4	II
503608	Tumor	6.8	II
503769	Tumor	6	II
504259	Tumor	4.8	II
504371	Tumor	0.4	II
504426	Tumor	5.2	II
505203	Tumor	4.8	II
506360	Tumor	10.8	II
507497	Tumor	4	II
507710	Tumor	3.6	II
507725	Tumor	6	II
507877	Tumor	9.6	II
508200	Tumor	6.2	II
508410	Tumor	7.4	II
509313	Tumor	3.6	II
509668	Tumor	6.8	II
509980	Tumor	6.8	II
509986	Tumor	9	II
512576	Tumor	3.4	II
512673	Tumor	3.4	II
514029	Tumor	4	II
515497	Tumor	4	II
515571	Tumor	3.6	II
515855	Tumor	2.6	II
516271	Tumor	3.4	II
516608	Tumor	6	II
517117	Tumor	5.2	II
517348	Tumor	4.8	II
517355	Tumor	2.6	II
518728	Tumor	4	II
518731	Tumor	7.8	II
519629	Tumor	6.6	II
519630	Tumor	4	II
519677	Tumor	6	II
519691	Tumor	4	II
519870	Tumor	5.2	II
519879	Tumor	0	II
521550	Tumor	7.2	II
522396	Tumor	7.2	II
523648	Tumor	4.8	II
524071	Tumor	6.6	II
525475	Tumor	3.6	II
526440	Tumor	5	II
526997	Tumor	4.4	II
527067	Tumor	4.2	II
527236	Tumor	3.4	II
528108	Tumor	8.4	II
528233	Tumor	4	II
529167	Tumor	5.2	II
529804	Tumor	4	II
529913	Tumor	4.6	II
530269	Tumor	4.4	II
532226	Tumor	9	II
532270	Tumor	6.6	II
532443	Tumor	6.2	II
533346	Tumor	1.2	II
533738	Tumor	4	II
533790	Tumor	4	II
534655	Tumor	6.2	II
534727	Tumor	4.8	II
537255	Tumor	2.4	II
539193	Tumor	4	II
542113	Tumor	4.8	II
542520	Tumor	0.6	II
545857	Tumor	4	II
545862	Tumor	4	II
496064	Tumor	3.4	III
497665	Tumor	6.8	III
498696	Tumor	5	III
498812	Tumor	2	III
500011	Tumor	3	III
503900	Tumor	4.8	III
503959	Tumor	1.2	III
504103	Tumor	5.2	III
504527	Tumor	2	III
505109	Tumor	7.8	III
505642	Tumor	7.6	III
507683	Tumor	6.4	III
509098	Tumor	4.4	III
509184	Tumor	7.2	III
509699	Tumor	7.2	III
511522	Tumor	1.2	III
512513	Tumor	4.2	III
512571	Tumor	3	III
514728	Tumor	3.2	III
516674	Tumor	6	III
517346	Tumor	6.8	III
517510	Tumor	3.6	III
517529	Tumor	4.4	III
518391	Tumor	4	III
518463	Tumor	6.6	III
519631	Tumor	7.2	III
520123	Tumor	4.8	III
520470	Tumor	7.2	III
520900	Tumor	5.2	III
522268	Tumor	9	III
524156	Tumor	5.6	III
525291	Tumor	3.4	III
525842	Tumor	7.2	III
529462	Tumor	5.2	III
529868	Tumor	6.4	III
530233	Tumor	4.8	III
531764	Tumor	6	III
533268	Tumor	2.4	III
535520	Tumor	5.2	III
536423	Tumor	12	III
536596	Tumor	4	III
540341	Tumor	0	III
543627	Tumor	4.4	III
545716	Tumor	7.2	III
545826	Tumor	4.8	III
545835	Tumor	6	III
545840	Tumor	7.2	III
545856	Tumor	4.8	III
545861	Tumor	4.4	III
610665	Normal	1
635262	Normal	0.2
635445	Normal	2.2
638017	Normal	0.4
638048	Normal	2.2
638077	Normal	2
642590	Normal	0.2
642591	Normal	1.4
643139	Normal	1.8
643431	Normal	1.2
646623	Normal	1.6
646840	Normal	0.6
647794	Normal	0.6
648682	Normal	2
649385	Normal	2
650930	Normal	2.4
662902	Normal	0.4
666111	Normal	1.4
666936	Normal	0
672440	Normal	1.6
674108	Normal	0.8
674224	Normal	3.2
674297	Normal	2.4
674333	Normal	1.4
676441	Normal	0
676875	Normal	0
679558	Normal	3.6
679694	Normal	0.8
680161	Normal	0.2
682524	Normal	0.2
683251	Normal	1.6
683623	Normal	0
685923	Normal	2
686118	Normal	2
686171	Normal	1.4
687844	Normal	1.2
688060	Normal	2.4
690694	Normal	0
691355	Normal	2
692907	Normal	1
693172	Normal	1.2
695715	Normal	0
055154	Normal	1.4
055173	Normal	0.4
